# Supplementary material for: 5-Substituted 4-Thiouridines, 4-Thio-2′-deoxyuridines and Their Oligoglycol Carbonate Prodrugs as Promising Antimicrobial Agents
Source: Int J Mol Sci. 2025 Dec 3;26(23):11712. doi: 10.3390/ijms262311712 (PMC12692488; doi:10.3390/ijms262311712)
Supplement: Supplementary file 1 [file ijms-26-11712-s001.zip]

Archive with 1 entries (1 files):
- ijms-4010534-supplementary.pdf
